# Supplementary material for: Arabidopsis thaliana alpha1,2-glucosyltransferase (ALG10) is required for efficient N-glycosylation and leaf growth
Source: Plant J. 2011 Jul 27;68(2):314–25. doi: 10.1111/j.1365-313X.2011.04688.x (PMC3204403; doi:10.1111/j.1365-313X.2011.04688.x)
Supplement: Supplementary file 14 [file tpj0068-0314-SD14.xls]

## Sheet: Data
Contact Person	Locus Name		Gene Name	Reference	Gene function, process, location or interacting partner	Method Description
		3	(AP1)	( various formats accepted, see examples)	(e.g. kinase,nucleus, development, At1g01010.1)	(eg: enzyme assay, mutant phenotype, transcript levels, yeast two-hybrid-assay)
Richard Strasser	At5g02410	3	ALG10	submitted to TPJ	glucosyltransferase	Functional complementation in heterologous system, biochemical/chemical analysis of mutant	TRUE
		3					FALSE
		3					FALSE
		3					FALSE
		3					FALSE
		3					FALSE
		3					FALSE
		3					FALSE
		3					FALSE
		3					FALSE
		3					FALSE
		3					FALSE
		3					FALSE
		3					FALSE
		3					FALSE
		3					FALSE
		3					FALSE
		3					FALSE
		3					FALSE
		3					FALSE
		3					FALSE
		3					FALSE
		3					FALSE
		3					FALSE
		3					FALSE
		3					FALSE
		3					FALSE
		3					FALSE
		3					FALSE
		3					FALSE
		3					FALSE
		3					FALSE
		3					FALSE
		3					FALSE
		3					FALSE
		3					FALSE
		3					FALSE
		3					FALSE
		3					FALSE
		3					FALSE
		3					FALSE
		3					FALSE
		3					FALSE
		3					FALSE
		3					FALSE
		3					FALSE
		3					FALSE
		3					FALSE
		3					FALSE
		3					FALSE
		3					FALSE
		3					FALSE
		3					FALSE
		3					FALSE
		3					FALSE
		3					FALSE
		3					FALSE
		3					FALSE
		3					FALSE
		3					FALSE
		3					FALSE
		3					FALSE
		3					FALSE
		3					FALSE
		3					FALSE
		3					FALSE
		3					FALSE
		3					FALSE
		3					FALSE
		3					FALSE
		3					FALSE
		3					FALSE
		3					FALSE
		3					FALSE
		3					FALSE
		3					FALSE
		3					FALSE
		3					FALSE
		3					FALSE
		3					FALSE
		3					FALSE
		3					FALSE
		3					FALSE
		3					FALSE
		3					FALSE
		3					FALSE
		3					FALSE
		3					FALSE
		3					FALSE
		3					FALSE
		3					FALSE
		3					FALSE
		3					FALSE
		3					FALSE
		3					FALSE
		3					FALSE
		3					FALSE
		3					FALSE
		3					FALSE
		3					FALSE
		3					FALSE
		3					FALSE
		3					FALSE
		3					FALSE
		3					FALSE
		3					FALSE
		3					FALSE
		3					FALSE
		3					FALSE
		3					FALSE
		3					FALSE
		3					FALSE
		3					FALSE
		3					FALSE
		3					FALSE
		3					FALSE
		3					FALSE
		3					FALSE
		3					FALSE
		3					FALSE
		3					FALSE
		3					FALSE
		3					FALSE
		3					FALSE
		3					FALSE
		3					FALSE
		3					FALSE
		3					FALSE
		3					FALSE
		3					FALSE
		3					FALSE
		3					FALSE
		3					FALSE
		3					FALSE
		3					FALSE
		3					FALSE
		3					FALSE
		3					FALSE
		3					FALSE
		3					FALSE
		3					FALSE
		3					FALSE
		3					FALSE
		3					FALSE
		3					FALSE
		3					FALSE
		3					FALSE
		3					FALSE
		3					FALSE
		3					FALSE

## Sheet: Method Descriptions
'Traditional' genetic interactions (e.g.suppressors, synthetic lethals)
affinity chromatography
analysis of another gene's activity
analysis of another gene's expression
analysis of miRNA-sensitive vs. resistant gene constructs
Analysis of overexpression/ectopic expression phenotype
analysis of physiological response
analysis of visible trait
Anti-sense experiments
bioassay
biochemical/chemical analysis
Cell fractionation (for cellular component)
chromatin immunoprecipitation (ChIP)
co-fractionation
Co-immunoprecipitation
Co-purification
Correlation of expression with a physiological assay
Correlation of expression with expression of a heterologous gene
co-sedimentation
differential hybridization
double mutant analysis
electrophoretic mobility shift (EMSA)
Enzyme assays
epistatic interactions
expression library screening
expression of a reporter gene
far-Western analysis
fluorescence resonance energy transfer (FRET)
Functional complementation
Functional complementation in heterologous system
fusion protein pull-down assay
Immunofluorescence(for Cellular Component)
Immunogold labeling
immunolocalization
Immunolocalization of epitope-tagged protein
immunoprecipitation
Inference about one gene drawn from the phenotype of a mutation in a different gene
inferred from 2D-electrophoresis
in situ hybridization
in vitro assay
in vitro binding assay
in vitro cryoprotection assay
in vitro import assay
In vitro reconstitution(transcription)
in vitro reconstitution assay with recombinant protein
Ion/protein binding experiments
localization of GFP/YFP fusion protein
localization of GUS fusion protein
motility assay
mutant growth experiment with supplementation of substrates
Northwestern analysis
original experiments are traceable through an article
original experiments are traceable through a review
phenotype of allelic variants
Protein-DNA binding assay in combination with another protein(s)
protein expression in heterologous system
Protein levels (e.g. Western blots)
protein separation and direct sequencing
protein separation and fragment identification
quadruple mutant analysis
quantitative trait analysis
quintuple mutant analysis
Recognized domains
reviewed hydrophobicity analysis
RNAi experiments
RNA protection assay
Sos-recruitment assay
Southern blotting
Southwestern analysis
split-reporter assay
subtractive hybridization
targeting sequence prediction
Thin Layer Chromatography
traceable computational prediction
transcriptional activation assay
Transcript levels (e.g.microarray data)
Transcript levels (e.g. Northerns)
Transcript levels (e.g. RT-PCR)
transmembrane domain prediction
transport assay
triple mutant analysis
two-electrode voltage clamp technique
uptake assay in heterologous system
yeast one-hybrid assay
yeast two-hybrid assay
